# Supplementary material for: The unequal effects of austerity measures between income-groups on the access to healthcare: a quasi-experimental approach
Source: Int J Equity Health. 2021 Mar 16;20:79. doi: 10.1186/s12939-021-01412-7 (PMC7962334; doi:10.1186/s12939-021-01412-7)
Supplement: Supplementary file 1 — Additional file 1: Descriptives of the control variables. [file 12939_2021_1412_MOESM1_ESM.xlsx]

## Sheet: Blad1
Descriptives- the control variables
		2008										2014
		IS		SE		IE		UK		PT		IS		SE		IE		UK		PT
Variable	Category	n	%	n	%	n	%	n	%	n	%	n	%	n	%	n	%	n	%	n	%
Gender	Man	3 266	49.4	7 489	50.3	5 302	52.4	8 831	52.5	5 379	53.3	3 455	49.8	5 669	50.3	5 546	52.2	9 468	52.9	7 881	53.6
	Woman	3 352	50.6	7 400	49.7	4 814	47.6	7 992	47.5	4 722	46.7	3 479	50.2	5 608	49.7	5 083	47.8	8 437	47.1	6 820	46.4
Age	(mean [SD])	43	[18]	46	[18]	51	[19]	49	[18]	51	[19]	45	[19]	50	[19]	48	[18]	50	[18]	52	[18]
Marital status	Registered partnership	3 243	49.5	7 406	50.0	5 300	52.4	9 299	55.3	6 125	60.6	3 489	50.8	5 797	51.6	5 456	52.3	9 535	53.3	8 382	57.0
	Others	3 302	50.5	7 417	50.0	4 816	47.6	7 524	44.7	3 976	39.4	3 383	49.2	5 439	48.4	4 980	47.7	8 370	46.7	6 319	43.0
Urbanisation	Densely	4 080	61.7	2 940	19.7	3 366	33.3	10 295	62.8	3 532	35.0	4 331	62.5	3 729	33.1	4 006	37.7	8 978	50.1	5 294	36.0
	Intermediate	0	0	2 120	14.2	2 845	28.1	3 275	20.0	3 392	33.5	1 440	20.8	4 210	37.3	2 416	22.7	5 874	32.8	4 220	28.7
	Thinly	2 538	38.3	9 829	66.0	3 905	38.6	2 814	17.2	3 177	31.5	1 163	16.8	3 338	29.6	4 207	39.6	3 053	17.1	5 187	35.3
Basic-activity	At work	5 076	77.3	9	61.5	4 620	45.7	9 620	60.0	5 043	49.9	4 820	71.0	6 272	56.3	4 902	46.1	9 705	54.2	6 227	42.4
	Unemployed	26	0.4	526	3.6	482	4.8	288	1.8	504	5.0	184	2.7	461	4.1	973	9.2	548	3.1	1 817	12.2
	In retirement	578	8.8	3 256	22.2	1 574	15.6	3 931	24.5	2 675	26.5	684	10.1	3 004	27.0	1 584	14.9	4 752	26.6	4 322	29.4
	Other inactive person	886	13.5	1 855	12.7	3 440	34.0	2 187	13.6	1 875	18.6	198	16.2	1 398	12.6	3 170	29.8	2 888	16.1	2 335	15.9
Income	Quintile 1	1 323	20.0	2 977	20.0	2 021	20.0	3 364	20.0	2 020	20.0	1 387	20.0	2 255	20.0	2 126	20.0	3 584	20.0	2 941	20.0
	Quintile 2	1 324	20.0	2 979	20.0	2 025	20.0	3 365	20.0	2 021	20.0	1 386	20.0	2 256	20.0	2 125	20.0	3 578	20.0	2 933	20.0
	Quintile 3	1 324	20.0	2 977	20.0	2 023	20.0	3 364	20.0	2 019	20.0	1 387	20.0	2 255	20.0	2 126	20.0	3 593	20.1	2 941	20.0
	Quintile 4	1 322	20.0	2 978	20.0	2 024	20.0	3 366	20.0	2 021	20.0	1 388	20.0	2 255	20.0	2 127	20.0	3 578	20.0	2 941	20.0
	Quintile 5	1 324	20.0	2 978	20.0	2 023	20.0	3 364	20.0	2 020	20.0	1 386	20.0	2 256	20.0	2 125	20.0	3 572	19.9	2 939	20.0
Generale health	Good	2 302	79.8	5 829	78.3	8 054	79.6	13 016	78.7	4 377	43.3	2 249	75.1	4 489	78.8	8 609	81.0	9 753	68.1	6 306	42.9
	Fair	455	15.8	1 227	16.5	1 729	17.1	2 616	15.8	3 502	34.7	549	18.3	965	16.9	1 585	14.9	3 225	22.5	5 412	36.8
	Bad	127	4.4	392	5.3	329	3.3	904	5.5	2 221	22.0	198	6.6	244	4.3	435	4.1	1 348	9.4	2980	20.3
Chronic illness	No	2 114	73.3	4 959	66.6	6 986	69.1	10 741	65.0	6 430	63.7	2 056	68.6	3 645	63.0	7 478	70.4	11 307	63.1	8 475	57.7
	Yes	770	26.7	2 484	33.4	3 125	30.9	5 795	35.0	3 664	36.3	940	31.4	2 143	37.0	3 151	29.6	6 598	36.9	6 224	42.3
Limitation because of health status	No limited	2 478	86.0	5 801	77.9	7 562	74.8	13 092	79.1	6 658	65.9	2 434	81.5	5 048	87.5	8 550	80.4	13 420	75.0	9 198	62.6
	Limited	403	14.0	1 645	22.1	2 549	25.2	3 449	20.9	3 442	34.1	553	18.5	719	12.5	2 079	19.6	4 483	25.0	5 502	37.4
Unmet medical needs	No	2 726	94.5	6 487	87.4	9 853	97.5	14 544	96.7	9 887	98.0	2 741	91.5	5 279	91.2	10 141	95.4	17 198	96.1	13 841	94.2
	Yes	160	5.5	938	12.6	257	2.5	496	3.3	205	2.0	255	8.5	509	8.8	488	4.6	693	3.9	856	5.8
UMN due to situations related with an economic crisis	No	2 835	98.4	7 240	97.6	9 940	98.3	14 879	98.9	9 952	98.6	2 862	95.6	5 705	98.6	10 219	96.1	17 524	97.9	14 130	96.1
	Yes	47	1.6	181	2.4	170	1.7	161	1.1	140	1.4	132	4.4	81	1.4	410	3.9	367	2.1	567	3.9
Total		6 618	100	14 889	100	10 116	100	16 823	100	10 101	100	6 934	100	11 277	100	10 629	100	17 905	100	14 701	100
IS Iceland, SE Sweden, IE Ireland, UK United Kingdom, PT Portugal.
Sources: EU-SILC 2008 and 2014.
